# Supplementary material for: Obesity as a Risk Factor for Complications and Mortality in Individuals with SARS-CoV-2: A Systematic Review
Source: Nutrients. 2024 Feb 16;16(4):543. doi: 10.3390/nu16040543 (PMC10892776; doi:10.3390/nu16040543)
Supplement: Supplementary file 1 [file nutrients-16-00543-s001.zip]

Archive with 1 entries (1 files):
- nutrients-2861485-supplementary.pdf
